# Supplementary material for: Correlation between fruit weight and nutritional metabolism during development in CPPU-treated Actinidia chinensis ‘Hongyang’
Source: PeerJ. 2020 Aug 14;8:e9724. doi: 10.7717/peerj.9724 (PMC7430263; doi:10.7717/peerj.9724)
Supplement: Supplemental Information 2 — The HY represents untreated fruit, the HYP represents CPPU-treated fruit. [file peerj-08-9724-s002.xlsx]

## Sheet: Sheet1
‘Hongyang' kiwifruit maximum diameter、minimum diameter、length
DAA25
maximum diameter	HY-1	24.95		minimum diameter	HY-1	22.2		length	HY-1	31.35
	HY-2	24.16			HY-2	22.3			HY-2	32.58
	HY-3	25.16			HY-3	23.2			HY-3	30.96
	HY-4	25.65			HY-4	22.98			HY-4	32.34
	average value	24.98			average value	22.67			average value	31.8075
	SD	0.620376			SD	0.494907			SD	0.776289
DAA40
maximum diameter	HY-1	31.7		minimum diameter	HY-1	27.46		length	HY-1	36.65
	HY-2	30.2			HY-2	28.48			HY-2	35.57
	HY-3	31.82			HY-3	28.79			HY-3	36.85
	HY-4	31.69			HY-4	28.92			HY-4	36.53
	average value	31.3525			average value	28.4125			average value	36.4
	SD	0.7706			SD	0.66128			SD	0.568859
DAA55
maximum diameter	HY-1	33.5		minimum diameter	HY-1	30.94		length	HY-1	41
	HY-2	34.9			HY-2	31.32			HY-2	41.5
	HY-3	34.54			HY-3	31.39			HY-3	40.16
	average value	34.3133			average value	31.2167			average value	40.8867
	SD	0.727003			SD	0.242143			SD	0.677151
DAA70
maximum diameter	HY-1	37.25		minimum diameter	HY-1	34.74		length	HY-1	43.95
	HY-2	35.33			HY-2	34.11			HY-2	43.84
	HY-3	36.35			HY-3	33.48			HY-3	41.48
	average value	36.31			average value	34.11			average value	43.09
	SD	0.960625			SD	0.63			SD	1.39539
DAA85
maximum diameter	HY-1	39.46		minimum diameter	HY-1	35.87		length	HY-1	43.22
	HY-3	38.96			HY-2	35.81			HY-2	43.58
	HY-3	40.85			HY-3	36.84			HY-3	42.25
	average value	39.7567			average value	36.1733			average value	43.0167
	SD	0.979302			SD	0.578129			SD	1.37584						27.8925				43.9833
																0.588982				0.353883
DAA100
maximum diameter	HY-1	39.8		minimum diameter	HY-1	37.87		length	HY-1	43.87
	HY-2	40.16			HY-2	36.86			HY-2	44.38
	HY-3	38.64			HY-3	36.84			HY-3	43.7
	average value	29.65			average value	27.8925			average value	43.9833
	SD	0.794313			SD	0.588982			SD	0.353883
DAA115
maximum diameter	HY-1	39.21		minimum diameter	HY-1	37.27		length	HY-1	44.04
	HY-2	41.11			HY-2	38.91			HY-2	45.29
	HY-3	40.66			HY-3	38.16			HY-3	43.2
	average value	40.3267			average value	38.1133			average value	44.535
	SD	0.992891			SD	0.820995			SD	1.11847
DAA130
maximum diameter	HY-1	42.39		minimum diameter	HY-1	36		length	HY-1	43.97
	HY-2	41.12			HY-2	38.25			HY-2	44.1
	HY-3	41.69			HY-3	38.71			HY-3	45.19
	HY-4	40.62			HY-4	37.3			HY-4	45.06
	average value	41.455			average value	37.565			average value	44.58
	SD	0.761337			SD	1.19718			SD	0.633772
CPPU treatment
DAA40
				average value	SD
maximum diameter	33.846	31.616	33.68	33.639	1.5586
minimum diameter	29.072	28.022	31.604	30.1195	1.86706
length	38.766	37.518	38.964	38.848	1.07528
DAA55
maximum diameter	36.84	37.45	37.23	37.1733	0.308923
minimum diameter	31.21	32.28	34.24	32.5767	1.53663
length	41.82	42.63	43.5	42.65	0.840179
DAA70
maximum diameter	39.204	38.904	42.758	40.2887	2.14376
minimum diameter	34.238	33.624	36.64	34.834	1.59389
length	45.27	44.608	46	45.2927	0.696277
DAA85
maximum diameter	41.33	42.78	42.49	42.2	0.767268
minimum diameter	37.25	34.692	37.614	36.684	1.59237
length	45.148	45.116	48.016	46.0933	1.66516
DAA100
maximum diameter	43.59	42.84	43.41	42.96	0.391535
minimum diameter	39.55	36.94	38.72	38.4033	1.3335
length	48.082	46.278	48.186	47.5153	1.07282
DAA115
maximum diameter	43.794	42.152	44.974	43.64	1.41729
minimum diameter	40.25	39.212	38.125	39.1957	0.733977
length	47.99	47.58	48.22	47.93	0.324191
DAA130
maximum diameter	44.89	44.41	43.84	44.38	0.525642
minimum diameter	38.99	40.69	40.05	39.91	0.858604
length	48.566	48.8233	47.5575	48.3156	0.669032
