# Supplementary material for: Correlation between fruit weight and nutritional metabolism during development in CPPU-treated Actinidia chinensis ‘Hongyang’
Source: PeerJ. 2020 Aug 14;8:e9724. doi: 10.7717/peerj.9724 (PMC7430263; doi:10.7717/peerj.9724)
Supplement: Supplemental Information 3 — The raw data of dry matter. The HY represent untreated fruit, the HYP represent CPPU-treated fruit. [file peerj-08-9724-s003.xlsx]

## Sheet: Sheet1
DAA25
	HY-1	8.22537		HYP-1	8.22537
	HY-2	7.8336		HYP-2	7.8336
	HY-3	7.91127		HYP-3	7.91127
	HY-4	8.03801		HYP-4	8.03801
	average value	8.00206		average value	8.00206
	SD	0.171057		SD	0.171057
DAA40
	HY-1	8.28185		HYP-1	8.68909
	HY-2	8.88861		HYP-2	10.3018
	HY-3	8.41508		HYP-3	8.18635
	HY-4	8.44421		HYP-4	7.66883
	average value	8.50744		average value	8.71153
	SD	0.263759		SD	1.13909
DAA55
	HY-1	13.9451		HYP-1	14.2488
	HY-2	14.179		HYP-2	13.6341
	HY-3	13.4185		HYP-3	13.0063
	HY-4	13.524		HYP-4	11.6071
	average value	13.7667		average value	13.1241
	SD	0.356802		SD	1.13139
DAA70
	HY-1	14.5123		HYP-1	14.1006
	HY-2	15.1757		HYP-2	13.7174
	HY-3	14.1337		HYP-3	14.4691
	HY-4	14.8625		HYP-4	14.6942
	average value	14.6711		average value	14.2453
	SD	0.449157		SD	0.42864
DAA85	HY-1	15.938		HYP-1	14.8312
	HY-2	17.5182		HYP-2	14.7508
	HY-3	15.0493		HYP-3	15.8978
	HY-4	15.0447		HYP-4	15.0531
	average value	15.8876		average value	15.1332
	SD	1.16546		SD	0.525527
DAA100
	HY-1	19.4051		HYP-1	17.1171
	HY-2	18.3657		HYP-2	16.8457
	HY-3	17.4008		HYP-3	18.0838
	HY-4	19.4534		HYP-4	17.2832
	average value	18.6562		average value	17.3324
	SD	0.97583		SD	0.53236
DAA115
	HY-1	18.9113		HYP-1	19.4661
	HY-2	20.1645		HYP-2	18.0118
	HY-3	17.2998		HYP-3	18.5392
	HY-4	20.9583		HYP-4	19.536
	average value	19.3335		average value	18.8883
	SD	1.59632		SD	0.740155
DAA130
	HY-1	20.435		HYP-1	21.5042
	HY-2	20.8039		HYP-2	20.9026
	HY-3	21.1419		HYP-3	21.7427
	HY-4	19.6558		HYP-4	19.1653
	average value	20.5092		average value	20.8287
	SD	0.637922		SD	1.16391
