# Supplementary material for: Correlation between fruit weight and nutritional metabolism during development in CPPU-treated Actinidia chinensis ‘Hongyang’
Source: PeerJ. 2020 Aug 14;8:e9724. doi: 10.7717/peerj.9724 (PMC7430263; doi:10.7717/peerj.9724)
Supplement: Supplemental Information 4 — The HY represents untreated fruit, the HYP represents CPPU-treated fruit. [file peerj-08-9724-s004.xlsx]

## Sheet: Sheet1
DAA25
	HY-1	5			HYP-1	5
	HY-2	5.1			HYP-2	5.1
	HY-3	4.8			HYP-3	4.8
average value		4.97			average value	4.97
SD		0.152753			SD	0.152753
DAA40	HY-1	4.4			HYP-1	4.5
	HY-2	4.6			HYP-2	4.6
	HY-3	4.5			HYP-3	4.2		4.4
average value		4.5			average value	4.4
SD		0.1			SD	0.208167
DAA55	HY-1	5.2			HYP-1	4.9
	HY-2	5			HYP-2	5.1
	HY-3	5.1			HYP-3	5.1
average value		5.1			average value	5
SD		0.1			SD	0.11547
DAA70	HY-1	4.3			HYP-1	4.3
	HY-2	4.6			HYP-2	4.7
	HY-3	4.7			HYP-3	4.4
average value		4.5			average value	0.208167
SD		0.208167			SD	4.5
DAA85	HY-1	5			HYP-1	4.7
	HY-2	4.8			HYP-2	4.8
	HY-3	5.1			HYP-3	5.2
average value		4.97			average value	4.9
SD		0.152753			SD	0.264575
DAA100	HY-1	4.9			HYP-1	5.1
	HY-2	5.1			HYP-2	4.9
	HY-3	4.8			HYP-3	4.7
average value		4.9			average value	4.93
SD		0.152753			SD	0.2
DAA115	HY-1	5.5			HYP-1	5.5
	HY-2	4.9			HYP-2	5
	HY-3	5.4			HYP-3	5.3
average value		5.27			average value	5.27
SD		0.321455			SD	0.251661
DAA130	HY-1	7.7			HYP-1	7.5
	HY-2	8.2			HYP-2	8.4
	HY-3	7.9			HYP-3	7.8
average value		7.93			average value	7.9
SD		0.251661			SD	0.458258
