# Supplementary material for: Correlation between fruit weight and nutritional metabolism during development in CPPU-treated Actinidia chinensis ‘Hongyang’
Source: PeerJ. 2020 Aug 14;8:e9724. doi: 10.7717/peerj.9724 (PMC7430263; doi:10.7717/peerj.9724)
Supplement: Supplemental Information 6 — The raw data of titratable acid. The HY represent untreated fruit, the HYP represent CPPU-treated fruit. [file peerj-08-9724-s006.xlsx]

## Sheet: Sheet1
DAA25
HY-1	0.88		HYP-1	0.88
HY-2	0.8		HYP-2	0.8
HY-3	0.88		HYP-3	0.88
average value	0.853333		average value	0.853333
SD	0.046188		SD	0.046188
DAA40
HY-1	0.95		HYP-1	0.9
HY-2	0.9		HYP-2	0.87
HY-3	0.9		HYP-3	0.87
average value	0.9125		average value	0.88
SD	0.025		SD	0.0173205
DAA55
HY-1	1.3		HYP-1	1.2
HY-2	1.3		HYP-2	1.3
HY-3	1.2		HYP-3	1.2
average value	1.26667		average value	1.23333
SD	0.057735		SD	0.057735
DAA70
HY-1	1.15		HYP-1	1.2
HY-2	1.18		HYP-2	1.1
HY-3	1.22		HYP-3	1.1
average value	1.18333		average value	1.13333
SD	0.0351188		SD	0.057735
DAA85
HY-1	1.2		HYP-1	1.2
HY-2	1.26		HYP-2	1.23
HY-3	1.32		HYP-3	1.22
average value	1.26		average value	1.21667
SD	0.06		SD	0.0152753
DAA100
HY-1	1.54		HYP-1	1.48
HY-2	1.58		HYP-2	1.51
HY-3	1.4		HYP-3	1.39
average value	1.50667		average value	1.46
SD	0.0945163		SD	0.06245
DAA115
HY-1	1.45		HYP-1	1.43
HY-2	1.51		HYP-2	1.4
HY-3	1.48		HYP-3	1.39
average value	1.48		average value	1.40667
SD	0.03		SD	0.0208167
DAA130
HY-1	1.34		HYP-1	1.32
HY-2	1.39		HYP-2	1.32
HY-3	1.38		HYP-3	1.3
average value	1.37		average value	1.31333
SD	0.0264575		SD	0.011547
