# Supplementary material for: Correlation between fruit weight and nutritional metabolism during development in CPPU-treated Actinidia chinensis ‘Hongyang’
Source: PeerJ. 2020 Aug 14;8:e9724. doi: 10.7717/peerj.9724 (PMC7430263; doi:10.7717/peerj.9724)
Supplement: Supplemental Information 7 — The HY represents untreated fruit, the HYP represents CPPU-treated fruit. [file peerj-08-9724-s007.xlsx]

## Sheet: Sheet1
DAA25
HY-1	162.5		HYP-1	162.5
HY-2	163.8		HYP-2	163.8
HY-3	150		HYP-3	150
average value	158.8		average value	158.8
SD	7.61993		SD	7.61993
DAA40
HY-1	165		HYP-1	159.8
HY-2	163.8		HYP-2	162.6
HY-3	162.5		HYP-3	163.09
average value	163.8		average value	161.83
SD	1.25033		SD	1.77502
DAA55
HY-1	167.5		HYP-1	167.5
HY-2	172.5		HYP-2	172.5
HY-3	168.25		HYP-3	171.75
average value	169.42		average value	170.583
SD	2.69645		SD	2.69645
DAA70
HY-1	92.5		HYP-1	94.73
HY-2	98		HYP-2	97.65
HY-3	94.5		HYP-3	97
average value	95		average value	96.46
SD	2.78388		SD	1.53307
DAA85
HY-1	100		HYP-1	100
HY-2	105		HYP-2	109.3
HY-3	107.5		HYP-3	105
average value	104.2		average value	104.767
SD	3.81881		SD	4.65439
DAA100
HY-1	95		HYP-1	90
HY-2	95.5		HYP-2	92.5
HY-3	82.5		HYP-3	93
average value	91		average value	91.8333
SD	7.36546		SD	1.60728
DAA115
HY-1	100		HYP-1	110
HY-2	107.5		HYP-2	105
HY-3	115		HYP-3	95
average value	107.5		average value	103.333
SD	7.5		SD	7.63763
DAA130
HY-1	82.5		HYP-1	80
HY-2	87.5		HYP-2	85
HY-3	77.5		HYP-3	82.5
average value	82.5		average value	82.5
SD	5		SD	2.5
